# Supplementary material for: Potamophylaxkosovaensis sp. nov. (Trichoptera, Limnephilidae), a new species of the Potamophylaxwinneguthi species cluster from the Ibër River Basin in Kosovo
Source: Biodivers Data J. 2024 Apr 5;12:e121454. doi: 10.3897/BDJ.12.e121454 (PMC11016160; doi:10.3897/BDJ.12.e121454)
Supplement: XML Treatment for Potamophylax kosovaensis [file BDJ.12.e121454-treatment1.xml]

<!DOCTYPE tp:taxon-treatment
  PUBLIC "-//TaxonX//DTD Taxonomic Treatment Publishing DTD v0 20100105//EN" "tax-treatment-NSO.dtd">
<tp:taxon-treatment xmlns:tp="http://www.plazi.org/taxpub"><tp:treatment-meta><mixed-citation publication-type="journal"><person-group><name><surname>Ibrahimi</surname><given-names>Halil</given-names></name><name><surname>Bilalli</surname><given-names>Astrit</given-names></name><name><surname>Geci</surname><given-names>Donard</given-names></name><name><surname>Grapci Kotori</surname><given-names>Linda</given-names></name></person-group><article-title><italic><tp:taxon-name><tp:taxon-name-part taxon-name-part-type="genus" reg="Potamophylax">Potamophylax</tp:taxon-name-part><tp:taxon-name-part taxon-name-part-type="species" reg="kosovaensis">kosovaensis</tp:taxon-name-part></tp:taxon-name></italic> sp. nov. (<tp:taxon-name><tp:taxon-name-part taxon-name-part-type="order">Trichoptera</tp:taxon-name-part></tp:taxon-name>, <tp:taxon-name><tp:taxon-name-part taxon-name-part-type="family">Limnephilidae</tp:taxon-name-part></tp:taxon-name>), a new species of the <italic><tp:taxon-name><tp:taxon-name-part taxon-name-part-type="genus" reg="Potamophylax">Potamophylax</tp:taxon-name-part><tp:taxon-name-part taxon-name-part-type="species" reg="winneguthi">winneguthi</tp:taxon-name-part></tp:taxon-name></italic> species cluster from the Ibër River Basin in Kosovo</article-title><source>Biodivers Data J</source><day>05</day><month>04</month><year>2024</year><volume>12</volume><pub-id pub-id-type="doi">10.3897/BDJ.12.e121454</pub-id></mixed-citation></tp:treatment-meta><tp:nomenclature><tp:taxon-name>
            <object-id xmlns:xlink="http://www.w3.org/1999/xlink" content-type="arpha" xlink:type="simple">7B5C4669-8ACA-538A-8CE8-A1C405581FAC</object-id>
            <tp:taxon-name-part taxon-name-part-type="genus">Potamophylax</tp:taxon-name-part>
            <tp:taxon-name-part taxon-name-part-type="species">kosovaensis</tp:taxon-name-part>
            <object-id xmlns:xlink="http://www.w3.org/1999/xlink" content-type="zoobank" xlink:type="simple" object-id-type="ZooBank">F3015EBD-CA77-4BBE-8A97-755F30C43A3A</object-id>
          </tp:taxon-name><tp:taxon-authority>Ibrahimi &amp; Bilalli</tp:taxon-authority><tp:taxon-status xmlns:xlink="http://www.w3.org/1999/xlink" xlink:type="simple">sp. nov.</tp:taxon-status></tp:nomenclature><tp:treatment-sec sec-type="materials"><title>Materials</title><list list-type="alpha-lower" list-content="occurrences"><list-item><p><bold>Type status:</bold> <named-content xmlns:xlink="http://www.w3.org/1999/xlink" content-type="dwc:typeStatus" xlink:type="simple">Holotype</named-content>. <bold>Occurrence:</bold> recordedBy: <named-content xmlns:xlink="http://www.w3.org/1999/xlink" content-type="dwc:recordedBy" xlink:type="simple">Halil Ibrahimi</named-content>; individualCount: <named-content xmlns:xlink="http://www.w3.org/1999/xlink" content-type="dwc:individualCount" xlink:type="simple">1</named-content>; sex: <named-content xmlns:xlink="http://www.w3.org/1999/xlink" content-type="dwc:sex" xlink:type="simple">male</named-content>; lifeStage: <named-content xmlns:xlink="http://www.w3.org/1999/xlink" content-type="dwc:lifeStage" xlink:type="simple">adult</named-content>; occurrenceID: <named-content xmlns:xlink="http://www.w3.org/1999/xlink" content-type="dwc:occurrenceID" xlink:type="simple">9D8B3DAF-8AE6-5057-BF54-ACABB44E7D46</named-content>; <bold>Taxon:</bold> class: <named-content xmlns:xlink="http://www.w3.org/1999/xlink" content-type="dwc:class" xlink:type="simple"><tp:taxon-name><tp:taxon-name-part taxon-name-part-type="class">Insecta</tp:taxon-name-part></tp:taxon-name></named-content>; order: <named-content xmlns:xlink="http://www.w3.org/1999/xlink" content-type="dwc:order" xlink:type="simple"><tp:taxon-name><tp:taxon-name-part taxon-name-part-type="order">Trichoptera</tp:taxon-name-part></tp:taxon-name></named-content>; family: <named-content xmlns:xlink="http://www.w3.org/1999/xlink" content-type="dwc:family" xlink:type="simple"><tp:taxon-name><tp:taxon-name-part taxon-name-part-type="family">Limnephilidae</tp:taxon-name-part></tp:taxon-name></named-content>; genus: <named-content xmlns:xlink="http://www.w3.org/1999/xlink" content-type="dwc:genus" xlink:type="simple"><tp:taxon-name><tp:taxon-name-part taxon-name-part-type="genus">Potamophylax</tp:taxon-name-part></tp:taxon-name></named-content>; specificEpithet: <named-content xmlns:xlink="http://www.w3.org/1999/xlink" content-type="dwc:specificEpithet" xlink:type="simple"><tp:taxon-name><tp:taxon-name-part taxon-name-part-type="genus" reg="Potamophylax"/><tp:taxon-name-part taxon-name-part-type="species" reg="kosovaensis">kosovaensis</tp:taxon-name-part></tp:taxon-name></named-content>; taxonRank: <named-content xmlns:xlink="http://www.w3.org/1999/xlink" content-type="dwc:taxonRank" xlink:type="simple">species</named-content>; nomenclaturalCode: <named-content xmlns:xlink="http://www.w3.org/1999/xlink" content-type="dwc:nomenclaturalCode" xlink:type="simple">ICZN</named-content>; <bold>Location:</bold> continent: <named-content xmlns:xlink="http://www.w3.org/1999/xlink" content-type="dwc:continent" xlink:type="simple">Europe</named-content>; waterBody: <named-content xmlns:xlink="http://www.w3.org/1999/xlink" content-type="dwc:waterBody" xlink:type="simple">Black Sea Basin</named-content>; country: <named-content xmlns:xlink="http://www.w3.org/1999/xlink" content-type="dwc:country" xlink:type="simple">Kosovo</named-content>; municipality: <named-content xmlns:xlink="http://www.w3.org/1999/xlink" content-type="dwc:municipality" xlink:type="simple">Mitrovicë</named-content>; locality: <named-content xmlns:xlink="http://www.w3.org/1999/xlink" content-type="dwc:locality" xlink:type="simple">Kaçandoll</named-content>; verbatimLocality: <named-content xmlns:xlink="http://www.w3.org/1999/xlink" content-type="dwc:verbatimLocality" xlink:type="simple">sidestream of the Kaçandoll River, on the main regional Bajgorë road</named-content>; verbatimElevation: <named-content xmlns:xlink="http://www.w3.org/1999/xlink" content-type="dwc:verbatimElevation" xlink:type="simple">1262</named-content>; verbatimCoordinates: <named-content xmlns:xlink="http://www.w3.org/1999/xlink" content-type="dwc:verbatimCoordinates" xlink:type="simple"><named-content content-type="dwc:verbatimCoordinates" xlink:type="simple">42.9798N, 21.05098E</named-content></named-content>; verbatimCoordinateSystem: <named-content xmlns:xlink="http://www.w3.org/1999/xlink" content-type="dwc:verbatimCoordinateSystem" xlink:type="simple">decimal degrees</named-content>; <bold>Event:</bold> samplingProtocol: <named-content xmlns:xlink="http://www.w3.org/1999/xlink" content-type="dwc:samplingProtocol" xlink:type="simple">entomological net</named-content>; samplingEffort: <named-content xmlns:xlink="http://www.w3.org/1999/xlink" content-type="dwc:samplingEffort" xlink:type="simple">11 observer-hours</named-content>; eventDate: <named-content xmlns:xlink="http://www.w3.org/1999/xlink" content-type="dwc:eventDate" xlink:type="simple">11/11/2023</named-content>; year: <named-content xmlns:xlink="http://www.w3.org/1999/xlink" content-type="dwc:year" xlink:type="simple">2013</named-content>; month: <named-content xmlns:xlink="http://www.w3.org/1999/xlink" content-type="dwc:month" xlink:type="simple">11</named-content>; day: <named-content xmlns:xlink="http://www.w3.org/1999/xlink" content-type="dwc:day" xlink:type="simple">11</named-content></p></list-item><list-item><p><bold>Type status:</bold> <named-content xmlns:xlink="http://www.w3.org/1999/xlink" content-type="dwc:typeStatus" xlink:type="simple">Paratype</named-content>. <bold>Occurrence:</bold> recordedBy: <named-content xmlns:xlink="http://www.w3.org/1999/xlink" content-type="dwc:recordedBy" xlink:type="simple">Halil Ibrahimi</named-content>; individualCount: <named-content xmlns:xlink="http://www.w3.org/1999/xlink" content-type="dwc:individualCount" xlink:type="simple">1</named-content>; sex: <named-content xmlns:xlink="http://www.w3.org/1999/xlink" content-type="dwc:sex" xlink:type="simple">male</named-content>; lifeStage: <named-content xmlns:xlink="http://www.w3.org/1999/xlink" content-type="dwc:lifeStage" xlink:type="simple">adult</named-content>; occurrenceID: <named-content xmlns:xlink="http://www.w3.org/1999/xlink" content-type="dwc:occurrenceID" xlink:type="simple">FB028093-AD4E-55FC-BCBC-EBCD607EBA43</named-content>; <bold>Taxon:</bold> class: <named-content xmlns:xlink="http://www.w3.org/1999/xlink" content-type="dwc:class" xlink:type="simple"><tp:taxon-name><tp:taxon-name-part taxon-name-part-type="class">Insecta</tp:taxon-name-part></tp:taxon-name></named-content>; order: <named-content xmlns:xlink="http://www.w3.org/1999/xlink" content-type="dwc:order" xlink:type="simple"><tp:taxon-name><tp:taxon-name-part taxon-name-part-type="order">Trichoptera</tp:taxon-name-part></tp:taxon-name></named-content>; family: <named-content xmlns:xlink="http://www.w3.org/1999/xlink" content-type="dwc:family" xlink:type="simple"><tp:taxon-name><tp:taxon-name-part taxon-name-part-type="family">Limnephilidae</tp:taxon-name-part></tp:taxon-name></named-content>; genus: <named-content xmlns:xlink="http://www.w3.org/1999/xlink" content-type="dwc:genus" xlink:type="simple"><tp:taxon-name><tp:taxon-name-part taxon-name-part-type="genus">Potamophylax</tp:taxon-name-part></tp:taxon-name></named-content>; specificEpithet: <named-content xmlns:xlink="http://www.w3.org/1999/xlink" content-type="dwc:specificEpithet" xlink:type="simple"><tp:taxon-name><tp:taxon-name-part taxon-name-part-type="genus" reg="Potamophylax"/><tp:taxon-name-part taxon-name-part-type="species" reg="kosovaensis">kosovaensis</tp:taxon-name-part></tp:taxon-name></named-content>; taxonRank: <named-content xmlns:xlink="http://www.w3.org/1999/xlink" content-type="dwc:taxonRank" xlink:type="simple">species</named-content>; nomenclaturalCode: <named-content xmlns:xlink="http://www.w3.org/1999/xlink" content-type="dwc:nomenclaturalCode" xlink:type="simple">ICZN</named-content>; <bold>Location:</bold> continent: <named-content xmlns:xlink="http://www.w3.org/1999/xlink" content-type="dwc:continent" xlink:type="simple">Europe</named-content>; waterBody: <named-content xmlns:xlink="http://www.w3.org/1999/xlink" content-type="dwc:waterBody" xlink:type="simple">Black Sea Basin</named-content>; country: <named-content xmlns:xlink="http://www.w3.org/1999/xlink" content-type="dwc:country" xlink:type="simple">Kosovo</named-content>; municipality: <named-content xmlns:xlink="http://www.w3.org/1999/xlink" content-type="dwc:municipality" xlink:type="simple">Mitrovicë</named-content>; locality: <named-content xmlns:xlink="http://www.w3.org/1999/xlink" content-type="dwc:locality" xlink:type="simple">Kaçandoll</named-content>; verbatimLocality: <named-content xmlns:xlink="http://www.w3.org/1999/xlink" content-type="dwc:verbatimLocality" xlink:type="simple">sidestream of the Kaçandoll River, on the main regional Bajgorë road</named-content>; verbatimElevation: <named-content xmlns:xlink="http://www.w3.org/1999/xlink" content-type="dwc:verbatimElevation" xlink:type="simple">1262</named-content>; verbatimCoordinates: <named-content xmlns:xlink="http://www.w3.org/1999/xlink" content-type="dwc:verbatimCoordinates" xlink:type="simple"><named-content content-type="dwc:verbatimCoordinates" xlink:type="simple">42.9798N, 21.05098E</named-content></named-content>; <bold>Event:</bold> samplingProtocol: <named-content xmlns:xlink="http://www.w3.org/1999/xlink" content-type="dwc:samplingProtocol" xlink:type="simple">entomological net</named-content>; samplingEffort: <named-content xmlns:xlink="http://www.w3.org/1999/xlink" content-type="dwc:samplingEffort" xlink:type="simple">11 observer-hours</named-content>; eventDate: <named-content xmlns:xlink="http://www.w3.org/1999/xlink" content-type="dwc:eventDate" xlink:type="simple">11/11/2023</named-content>; year: <named-content xmlns:xlink="http://www.w3.org/1999/xlink" content-type="dwc:year" xlink:type="simple">2013</named-content>; month: <named-content xmlns:xlink="http://www.w3.org/1999/xlink" content-type="dwc:month" xlink:type="simple">11</named-content>; day: <named-content xmlns:xlink="http://www.w3.org/1999/xlink" content-type="dwc:day" xlink:type="simple">11</named-content></p></list-item><list-item><p><bold>Type status:</bold> <named-content xmlns:xlink="http://www.w3.org/1999/xlink" content-type="dwc:typeStatus" xlink:type="simple">Paratype</named-content>. <bold>Occurrence:</bold> recordedBy: <named-content xmlns:xlink="http://www.w3.org/1999/xlink" content-type="dwc:recordedBy" xlink:type="simple">Halil Ibrahimi, Astrit Bilalli</named-content>; individualCount: <named-content xmlns:xlink="http://www.w3.org/1999/xlink" content-type="dwc:individualCount" xlink:type="simple">25</named-content>; sex: <named-content xmlns:xlink="http://www.w3.org/1999/xlink" content-type="dwc:sex" xlink:type="simple">male</named-content>; lifeStage: <named-content xmlns:xlink="http://www.w3.org/1999/xlink" content-type="dwc:lifeStage" xlink:type="simple">adult</named-content>; occurrenceID: <named-content xmlns:xlink="http://www.w3.org/1999/xlink" content-type="dwc:occurrenceID" xlink:type="simple">8AD4E237-0ED8-5308-B316-EEF80F275D0B</named-content>; <bold>Taxon:</bold> class: <named-content xmlns:xlink="http://www.w3.org/1999/xlink" content-type="dwc:class" xlink:type="simple"><tp:taxon-name><tp:taxon-name-part taxon-name-part-type="class">Insecta</tp:taxon-name-part></tp:taxon-name></named-content>; order: <named-content xmlns:xlink="http://www.w3.org/1999/xlink" content-type="dwc:order" xlink:type="simple"><tp:taxon-name><tp:taxon-name-part taxon-name-part-type="order">Trichoptera</tp:taxon-name-part></tp:taxon-name></named-content>; family: <named-content xmlns:xlink="http://www.w3.org/1999/xlink" content-type="dwc:family" xlink:type="simple"><tp:taxon-name><tp:taxon-name-part taxon-name-part-type="family">Limnephilidae</tp:taxon-name-part></tp:taxon-name></named-content>; genus: <named-content xmlns:xlink="http://www.w3.org/1999/xlink" content-type="dwc:genus" xlink:type="simple"><tp:taxon-name><tp:taxon-name-part taxon-name-part-type="genus">Potamophylax</tp:taxon-name-part></tp:taxon-name></named-content>; specificEpithet: <named-content xmlns:xlink="http://www.w3.org/1999/xlink" content-type="dwc:specificEpithet" xlink:type="simple"><tp:taxon-name><tp:taxon-name-part taxon-name-part-type="genus" reg="Potamophylax"/><tp:taxon-name-part taxon-name-part-type="species" reg="kosovaensis">kosovaensis</tp:taxon-name-part></tp:taxon-name></named-content>; taxonRank: <named-content xmlns:xlink="http://www.w3.org/1999/xlink" content-type="dwc:taxonRank" xlink:type="simple">species</named-content>; nomenclaturalCode: <named-content xmlns:xlink="http://www.w3.org/1999/xlink" content-type="dwc:nomenclaturalCode" xlink:type="simple">ICZN</named-content>; <bold>Location:</bold> continent: <named-content xmlns:xlink="http://www.w3.org/1999/xlink" content-type="dwc:continent" xlink:type="simple">Europe</named-content>; waterBody: <named-content xmlns:xlink="http://www.w3.org/1999/xlink" content-type="dwc:waterBody" xlink:type="simple">Black Sea Basin</named-content>; country: <named-content xmlns:xlink="http://www.w3.org/1999/xlink" content-type="dwc:country" xlink:type="simple">Kosovo</named-content>; municipality: <named-content xmlns:xlink="http://www.w3.org/1999/xlink" content-type="dwc:municipality" xlink:type="simple">Podujevë</named-content>; locality: <named-content xmlns:xlink="http://www.w3.org/1999/xlink" content-type="dwc:locality" xlink:type="simple">Marincë</named-content>; verbatimLocality: <named-content xmlns:xlink="http://www.w3.org/1999/xlink" content-type="dwc:verbatimLocality" xlink:type="simple">Kroi i Konakut spring</named-content>; verbatimElevation: <named-content xmlns:xlink="http://www.w3.org/1999/xlink" content-type="dwc:verbatimElevation" xlink:type="simple">1410</named-content>; verbatimCoordinates: <named-content xmlns:xlink="http://www.w3.org/1999/xlink" content-type="dwc:verbatimCoordinates" xlink:type="simple"><named-content content-type="dwc:verbatimCoordinates" xlink:type="simple">43.111556N, 21.003333E</named-content></named-content>; <bold>Event:</bold> samplingProtocol: <named-content xmlns:xlink="http://www.w3.org/1999/xlink" content-type="dwc:samplingProtocol" xlink:type="simple">UV light trap</named-content>; samplingEffort: <named-content xmlns:xlink="http://www.w3.org/1999/xlink" content-type="dwc:samplingEffort" xlink:type="simple">3 trap nights</named-content>; eventDate: <named-content xmlns:xlink="http://www.w3.org/1999/xlink" content-type="dwc:eventDate" xlink:type="simple">14/11/2023</named-content>; year: <named-content xmlns:xlink="http://www.w3.org/1999/xlink" content-type="dwc:year" xlink:type="simple">2023</named-content>; month: <named-content xmlns:xlink="http://www.w3.org/1999/xlink" content-type="dwc:month" xlink:type="simple">11</named-content>; day: <named-content xmlns:xlink="http://www.w3.org/1999/xlink" content-type="dwc:day" xlink:type="simple">14</named-content></p></list-item></list></tp:treatment-sec><tp:treatment-sec sec-type="Description"><title>Description</title><p>Male. General appearance (Fig. <xref ref-type="fig" rid="F11194087">2</xref>). Habitus generally brown, prothorax, sclerites of meso- and metathorax, coxae and femora dark brown to brown; tibiae and tarsi brown. Wings brown with brown setae. Male maxillary palps 3-segmented. Forewing length 14.5–15.8 mm. Spur formula 1-3-4. Antennae brown.</p><p>Male genitalia (Figs <xref ref-type="fig" rid="F11194196">3</xref>, <xref ref-type="fig" rid="F11194203">4</xref>, <xref ref-type="fig" rid="F11194461">5</xref>). Tergite VIII generally brown with darker patches, in dorsal view roughly rectangular, with apical portion slightly narrower; several irregularly distributed setae of different sizes concentrated on proximal sclerotised portion of segment VIII; spinate area located on semi-membranous distal portion of segment VIII with a slightly wider proximal portion in dorsal view, elongated, covered by small black spines. Segment IX light brown with few darker patches mostly on the edges, laterally broad, anterior margin convex, with narrow dorsal and ventral portions. Superior appendages light brown; in lateral view, long, subrectangular, base narrower than the apex, bearing rounded tips and covered with medium-sized, thin setae. Intermediate appendages, sickle-shaped with accuminate apex, turned upwards. Inferior appendages, short, symmetric, with bifid apex, directed mesad, each edges pointed, with longer ventral edge. Phallic apparatus consists of small aedeagus and a pair of parameres; aedeagus bulbous in ventral view, mainly wide at tip and basally, bifid rounded apex, apicomesal excision narrow-U-shaped; parameres long and moderately wide, equally wide along the entire length in lateral and ventral views, bearing 10-17 long, thick spines distributed apicodorsally.</p></tp:treatment-sec><tp:treatment-sec sec-type="Diagnosis"><title>Diagnosis</title><p>Males of the new species can be easily distinguished from those of other species in the <italic><tp:taxon-name><tp:taxon-name-part taxon-name-part-type="genus" reg="Potamophylax">Potamophylax</tp:taxon-name-part><tp:taxon-name-part taxon-name-part-type="species" reg="winneguthi">winneguthi</tp:taxon-name-part></tp:taxon-name></italic> species group by their small aedeagus and the presence of thick apical spines on the parameres. The aedeagus, being the smallest in the entire species group, also differs in shape from its closest relatives, <italic><tp:taxon-name><tp:taxon-name-part taxon-name-part-type="genus" reg="Potamophylax">P.</tp:taxon-name-part><tp:taxon-name-part taxon-name-part-type="species" reg="humoinsapiens">humoinsapiens</tp:taxon-name-part></tp:taxon-name></italic> and <italic><tp:taxon-name><tp:taxon-name-part taxon-name-part-type="genus" reg="Potamophylax">P.</tp:taxon-name-part><tp:taxon-name-part taxon-name-part-type="species" reg="idliri">idliri</tp:taxon-name-part></tp:taxon-name></italic>, when viewed laterally and ventrally. The thick apical spines on the parameres of the new species are unique within the group, except for <italic><tp:taxon-name><tp:taxon-name-part taxon-name-part-type="genus" reg="Potamophylax">P.</tp:taxon-name-part><tp:taxon-name-part taxon-name-part-type="species" reg="winneguthi">winneguthi</tp:taxon-name-part></tp:taxon-name></italic>, although, in the latter species, the spines are much thicker and longer, with other notable differences in the shape of the inferior appendages and aedeagus. The spines in the new species are evenly distributed apicodorsally in a regular manner, distinctly separated from each other. In contrast, in <italic><tp:taxon-name><tp:taxon-name-part taxon-name-part-type="genus" reg="Potamophylax">P.</tp:taxon-name-part><tp:taxon-name-part taxon-name-part-type="species" reg="humoinsapiens">humoinsapiens</tp:taxon-name-part></tp:taxon-name></italic>, the spines are thin and hair-like, while, in <italic><tp:taxon-name><tp:taxon-name-part taxon-name-part-type="genus" reg="Potamophylax">P.</tp:taxon-name-part><tp:taxon-name-part taxon-name-part-type="species" reg="idliri">idliri</tp:taxon-name-part></tp:taxon-name></italic>, they are thinner than in <italic><tp:taxon-name><tp:taxon-name-part taxon-name-part-type="genus" reg="Potamophylax">P.</tp:taxon-name-part><tp:taxon-name-part taxon-name-part-type="species" reg="kosovaensis">kosovaensis</tp:taxon-name-part></tp:taxon-name></italic> sp. nov. and distributed only apically, with the medium ones being the longest. Additionally, the parameres of the new species maintain a consistent thickness along their entire length, whereas, in <italic><tp:taxon-name><tp:taxon-name-part taxon-name-part-type="genus" reg="Potamophylax">P.</tp:taxon-name-part><tp:taxon-name-part taxon-name-part-type="species" reg="idliri">idliri</tp:taxon-name-part></tp:taxon-name></italic>, they are generally thinner, thickest apically and, in <italic><tp:taxon-name><tp:taxon-name-part taxon-name-part-type="genus" reg="Potamophylax">P.</tp:taxon-name-part><tp:taxon-name-part taxon-name-part-type="species" reg="humoinsapiens">humoinsapiens</tp:taxon-name-part></tp:taxon-name></italic>, they are thick along the basal half and thin along the remaining length.</p></tp:treatment-sec><tp:treatment-sec sec-type="Etymology"><title>Etymology</title><p>The species name is derived from the Latinised adjectival form "kosovaensis," signifying its association with the Republic of Kosovo (in Albanian language “Kosova”), the state where it was found.</p></tp:treatment-sec><tp:treatment-sec sec-type="Distribution"><title>Distribution</title><p>The species is most probably a microscale endemic of the Kopaonik Mountain.</p></tp:treatment-sec><tp:treatment-sec sec-type="Ecology"><title>Ecology</title><p>The new species is found exclusively at the spring areas of both streams, indicating a strict eucrenal preference. The substrate of the stream close to the sampling site at the Kroi i Konakut spring was dominated by meso- to macrolithal substrate, surrounded by dense riparian vegetation. The same substrate was observed at the second site in the Kaçandoll stream, but the riparian vegetation was considerably scarce due to illegal logging. The species was captured only by ultraviolet light traps. The species was collected during October and November, implying it has an autumn flying period.</p></tp:treatment-sec><tp:treatment-sec><!--Section generated to contain objects referenced in tp:taxon-treatment.--><fig id="F11194087" position="float" orientation="portrait"><object-id xmlns:xlink="http://www.w3.org/1999/xlink" content-type="arpha" xlink:type="simple">AD718461-60A1-5626-8AAE-BA2C3B15E464</object-id><object-id xmlns:xlink="http://www.w3.org/1999/xlink" content-type="doi" xlink:type="simple">10.3897/BDJ.12.e121454.figure2</object-id><label>Figure 2.</label><caption><p>Male of <italic><tp:taxon-name><tp:taxon-name-part taxon-name-part-type="genus" reg="Potamophylax">Potamophylax</tp:taxon-name-part><tp:taxon-name-part taxon-name-part-type="species" reg="kosovaensis">kosovaensis</tp:taxon-name-part></tp:taxon-name></italic> sp. nov. photographed at the type locality.</p></caption><graphic xmlns:xlink="http://www.w3.org/1999/xlink" xlink:href="bdj-12-e121454-g002.png" position="float" id="oo_987033.png" orientation="portrait" xlink:type="simple"><uri content-type="original_file" xlink:type="simple">https://binary.pensoft.net/fig/987033</uri></graphic></fig><fig-group id="F11194196" position="float" orientation="portrait"><caption><p>Male genitalia of <italic><tp:taxon-name><tp:taxon-name-part taxon-name-part-type="genus" reg="Potamophylax">Potamophylax</tp:taxon-name-part><tp:taxon-name-part taxon-name-part-type="species" reg="kosovaensis">kosovaensis</tp:taxon-name-part></tp:taxon-name></italic> sp. nov.</p></caption><fig id="F11194201" position="float" orientation="portrait"><object-id xmlns:xlink="http://www.w3.org/1999/xlink" content-type="arpha" xlink:type="simple">E20E0EB6-8372-5779-B97D-0457F9C984EE</object-id><object-id xmlns:xlink="http://www.w3.org/1999/xlink" content-type="doi" xlink:type="simple">10.3897/BDJ.12.e121454.figure3a</object-id><label>Figure 3a.</label><caption><p>Left lateral view;</p></caption><graphic xmlns:xlink="http://www.w3.org/1999/xlink" xlink:href="bdj-12-e121454-g003_a.png" xlink:type="simple" position="float" orientation="portrait" id="oo_989774.png"><uri content-type="original_file" xlink:type="simple">https://binary.pensoft.net/fig/989774</uri></graphic></fig><fig id="F11194202" position="float" orientation="portrait"><object-id xmlns:xlink="http://www.w3.org/1999/xlink" content-type="arpha" xlink:type="simple">F67E8A0E-ABF4-5F2F-ABA3-2F1A8DB0BED4</object-id><object-id xmlns:xlink="http://www.w3.org/1999/xlink" content-type="doi" xlink:type="simple">10.3897/BDJ.12.e121454.figure3b</object-id><label>Figure 3b.</label><caption><p>Dorsal view.</p></caption><graphic xmlns:xlink="http://www.w3.org/1999/xlink" xlink:href="bdj-12-e121454-g003_b.png" xlink:type="simple" position="float" orientation="portrait" id="oo_989777.png"><uri content-type="original_file" xlink:type="simple">https://binary.pensoft.net/fig/989777</uri></graphic></fig></fig-group><fig-group id="F11194203" position="float" orientation="portrait"><caption><p>Aedeagus and parameres of <italic><tp:taxon-name><tp:taxon-name-part taxon-name-part-type="genus" reg="Potamophylax">Potamophylax</tp:taxon-name-part><tp:taxon-name-part taxon-name-part-type="species" reg="kosovaensis">kosovaensis</tp:taxon-name-part></tp:taxon-name></italic> sp. nov.</p></caption><fig id="F11194208" position="float" orientation="portrait"><object-id xmlns:xlink="http://www.w3.org/1999/xlink" content-type="arpha" xlink:type="simple">01B018D1-3AB4-53AA-8655-7182BD487D0D</object-id><object-id xmlns:xlink="http://www.w3.org/1999/xlink" content-type="doi" xlink:type="simple">10.3897/BDJ.12.e121454.figure4a</object-id><label>Figure 4a.</label><caption><p>Left lateral view;</p></caption><graphic xmlns:xlink="http://www.w3.org/1999/xlink" xlink:href="bdj-12-e121454-g004_a.jpg" xlink:type="simple" position="float" orientation="portrait" id="oo_987138.jpg"><uri content-type="original_file" xlink:type="simple">https://binary.pensoft.net/fig/987138</uri></graphic></fig><fig id="F11194209" position="float" orientation="portrait"><object-id xmlns:xlink="http://www.w3.org/1999/xlink" content-type="arpha" xlink:type="simple">4312B9B6-CF03-52C4-9114-0B1F07F55789</object-id><object-id xmlns:xlink="http://www.w3.org/1999/xlink" content-type="doi" xlink:type="simple">10.3897/BDJ.12.e121454.figure4b</object-id><label>Figure 4b.</label><caption><p>Ventral view;</p></caption><graphic xmlns:xlink="http://www.w3.org/1999/xlink" xlink:href="bdj-12-e121454-g004_b.jpg" xlink:type="simple" position="float" orientation="portrait" id="oo_989778.jpg"><uri content-type="original_file" xlink:type="simple">https://binary.pensoft.net/fig/989778</uri></graphic></fig><fig id="F11194210" position="float" orientation="portrait"><object-id xmlns:xlink="http://www.w3.org/1999/xlink" content-type="arpha" xlink:type="simple">5173C95C-1666-595D-A00E-13E1199209FF</object-id><object-id xmlns:xlink="http://www.w3.org/1999/xlink" content-type="doi" xlink:type="simple">10.3897/BDJ.12.e121454.figure4c</object-id><label>Figure 4c.</label><caption><p>Dorsal view.</p></caption><graphic xmlns:xlink="http://www.w3.org/1999/xlink" xlink:href="bdj-12-e121454-g004_c.jpg" xlink:type="simple" position="float" orientation="portrait" id="oo_987140.jpg"><uri content-type="original_file" xlink:type="simple">https://binary.pensoft.net/fig/987140</uri></graphic></fig></fig-group><fig-group id="F11194461" position="float" orientation="portrait"><caption><p>Male genitalia of <italic><tp:taxon-name><tp:taxon-name-part taxon-name-part-type="genus" reg="Potamophylax">Potamophylax</tp:taxon-name-part><tp:taxon-name-part taxon-name-part-type="species" reg="kosovaensis">kosovaensis</tp:taxon-name-part></tp:taxon-name></italic>sp. nov.</p><p>VIII - tergite VIII, IX - segment IX, a - aedeagus, ia - inferior appendages, ima - intermediate appendages, p - paramere, sa - superior appendages, sp - spines.</p></caption><fig id="F11194472" position="float" orientation="portrait"><object-id xmlns:xlink="http://www.w3.org/1999/xlink" content-type="arpha" xlink:type="simple">3DF79199-4041-508F-A939-0A099F1B0B71</object-id><object-id xmlns:xlink="http://www.w3.org/1999/xlink" content-type="doi" xlink:type="simple">10.3897/BDJ.12.e121454.figure5a</object-id><label>Figure 5a.</label><caption><p>Left lateral view;</p></caption><graphic xmlns:xlink="http://www.w3.org/1999/xlink" xlink:href="bdj-12-e121454-g005_a.png" xlink:type="simple" position="float" orientation="portrait" id="oo_1011885.png"><uri content-type="original_file" xlink:type="simple">https://binary.pensoft.net/fig/1011885</uri></graphic></fig><fig id="F11194473" position="float" orientation="portrait"><object-id xmlns:xlink="http://www.w3.org/1999/xlink" content-type="arpha" xlink:type="simple">92C6004F-A6C4-5EE4-9175-A0A556EC6D8D</object-id><object-id xmlns:xlink="http://www.w3.org/1999/xlink" content-type="doi" xlink:type="simple">10.3897/BDJ.12.e121454.figure5b</object-id><label>Figure 5b.</label><caption><p>Dorsal view;</p></caption><graphic xmlns:xlink="http://www.w3.org/1999/xlink" xlink:href="bdj-12-e121454-g005_b.png" xlink:type="simple" position="float" orientation="portrait" id="oo_1011886.png"><uri content-type="original_file" xlink:type="simple">https://binary.pensoft.net/fig/1011886</uri></graphic></fig><fig id="F11194474" position="float" orientation="portrait"><object-id xmlns:xlink="http://www.w3.org/1999/xlink" content-type="arpha" xlink:type="simple">E99C412A-2B98-5E47-A2D6-D95F6D138494</object-id><object-id xmlns:xlink="http://www.w3.org/1999/xlink" content-type="doi" xlink:type="simple">10.3897/BDJ.12.e121454.figure5c</object-id><label>Figure 5c.</label><caption><p>Aedeagus and parameres, left lateral view;</p></caption><graphic xmlns:xlink="http://www.w3.org/1999/xlink" xlink:href="bdj-12-e121454-g005_c.png" xlink:type="simple" position="float" orientation="portrait" id="oo_1011887.png"><uri content-type="original_file" xlink:type="simple">https://binary.pensoft.net/fig/1011887</uri></graphic></fig><fig id="F11194475" position="float" orientation="portrait"><object-id xmlns:xlink="http://www.w3.org/1999/xlink" content-type="arpha" xlink:type="simple">D4FEF353-2EA1-50E4-BE75-770650A39689</object-id><object-id xmlns:xlink="http://www.w3.org/1999/xlink" content-type="doi" xlink:type="simple">10.3897/BDJ.12.e121454.figure5d</object-id><label>Figure 5d.</label><caption><p>Aedeagus and parameres, ventral view.</p></caption><graphic xmlns:xlink="http://www.w3.org/1999/xlink" xlink:href="bdj-12-e121454-g005_d.png" xlink:type="simple" position="float" orientation="portrait" id="oo_989787.png"><uri content-type="original_file" xlink:type="simple">https://binary.pensoft.net/fig/989787</uri></graphic></fig></fig-group></tp:treatment-sec></tp:taxon-treatment>
